# Supplementary material for: Gene expansion in the hawkmoth Manduca sexta drives evolution of food-associated odorant receptors
Source: iScience. 2024 Nov 4;27(12):111317. doi: 10.1016/j.isci.2024.111317 (PMC11617253; doi:10.1016/j.isci.2024.111317)
Supplement: Table S6. Results of single sensillum recordings from ectopically expressed BmorOR24 and MsexOR80,33,8,36 to 80 odorants, related to Figure 1D [file mmc2.xlsx]

## Sheet: Table S6 (to figure 1)
	Eugenol	Veratrole	Acetophenone	Hexanoic acid	b-Caryophyllene	Methyl benzoate	Benzaldehyde	Cinnamaldehyde	Sulcatone	2-Hexanone	-Menthone	2,3 Butanedione	4 Ethyl guaiacol	Valencene	z-3-Hexenyl benzoate	Methyl salicylate	3 Methyl butylaldoxime	Benzyl salicylate	e-Nerolidol	Nerol	Carvacrol	Limonene	Eucalyptol	Geranyl acetate	Myrcene	Farnesene	Acetic acid	2-Oxopentanoic acid	Methyl hexanoate	Propanoic acid	Methionol	2 hepatanone	Ethyl tiglate	2 Acetyl pyridine	Nicotine	Pyrrolidine	Cadaverine	Methyl anthranilate	(-)- linalool	(+)- linalool	Indole	Verbenol	DEET	Benzyl acetone	Toluquinone	Hexanal	Z-Jasmone	2 Phenyl ethanol	Z3-Hexenol
bmor24_1	4.66667	-1.33333	-3.33333	-9.33333	-11.3333	-1.33333	-11.3333	-9.33333	-21.3333	-1.33333	-13.3333	-11.3333	8.66667	-1.33333	0.666667	-21.3333	-7.33333	-1.33333	-5.33333	-3.33333	4.66667	-7.33333	2.66667	-11.3333	-1.33333	-7.33333	-5.33333	-3.33333	-5.33333	-1.33333	-5.33333	-21.3333	-9.33333	-3.33333	-23.3333	-5.33333	0.666667	-19.3333	-7.33333	-13.3333	-14	6.66667	-12	8	8.66667	-3.33333	-31.3333	-5.33333	-11.3333
bmor24_2	-8.4	-34.4	17.6	-2.4	-2.4	39.6	-10.4	11.6	3.6	-8.4	-50.4	-16.4	11.6	1.6	43.6	-48.4	-12.4	-10.4	5.6	-12.4	-10.4	-18.4	-0.4	51.6	-4.4	-22.4	-2.4	-30.4	17.6	-8.66667	13.6	-8.4	-28.4	7.6	-0.4	3.6	-6	-36.4	-22.4	-46.4	-16.6667	1.33333	-2.66667	-0.666667	5.33333	-10	-10	0	0
bmor24_3	-8	2	-20	34	-2	0	8	28	-6	0	-10	-10	8	24	72	-28	-10	-6	-16	10	-18	-16	-2	52	2	-10	8	-20	6	-2.66667	2	72	-16	-2	-2	-24	-10	-24	-10	-20	-18.4	47.3333	-6.4	61.6	29.3333	-6.66667	-30.6667	1.33333	-0.666667
bmor24_4	4	0	-4	62	8	-6	-14	18	-16	-6.66667	32	-10	6	14	96	-44	0	-10	-8	-4	10	-18	2	78	-6	-4	-16	-4	20	-6	-4	-26	-4	2	-24	-10	-2.66667	-22	0	-8	-16	32	2	-24	24	5.6	-20.4	45.6	93.6
bmor24_5	-4	-22	14	16	8	-8	4	30	-30	-14	-30	-8	-4	50	90	-14	10	-18	-24	-2	-22	-26	4	46	-14	-16	-2	-8	40	-18	-2	46	-12	6	-22	0	-2	-32	24	-30	-20	58	18	60	26	4	-18	64	14
bmor24_6	10	2	-10	24	8	14	-10	100	-14	-10	10	-12	-6	8	164	-20	-10	-4	-8	-2	-22	-22	-2	82	-6	-8	-4	0	4	-2.66667	-4	-24	-10	2	12	-2	-14	-14	-2	-24	-4	56	2	30	14	18	8	84	26
bmor24_7	10	5.5	10	21.5	5.33333	-4	-4	4	-20	-5	8	-12.6667	1.33333	-2.66667	102	-0.666667	3.33333	4	12	6	0	-22	5.5	38	0	-2	4	0	15.5	2	-4.5	3.5	-6	0	-8	1.5	-6	-8.5	9.5	-14.5	-6.5	-6.66667	5.5	10	-0.666667	-4	12	10	92
bmor24_8	-0.666667	-43	-4.66667	-6.66667	-6	-3	9.33333	-0.666667	7.33333	11	11.3333	-10	12	2	31	-24	20	3.33333	-14.6667	-23	-4.66667	-9	-2.66667	3.33333	-21	-10.6667	1.33333	3.5	-17	-10	-15	15.3333	-2.66667	7.33333	-29	-23	7	-11	-15	-41	-27	16.6667	3.33333	17.5	4.66667	5.5	1.5	5.5	14
bmor24_9	-2	9	-4	20	6	11	-12	30	12	-9	-10	8	8	30	87	-20	58	-6	-18	5	-8	1	-14	66	-13	-12	-6	-4.66667	-3	-8	-3	-26	-10	0	-7	-15	1	-17	7	-21	-11	19	-10	-4.66667	21	-4.66667	-17	7.33333	7.5
bmor24_10	8	9	2	56		-3	22	40	-2		26				85			10	-6	13	-2	-5	-2	70	1	-2	2	-8	5		3	-10	-2	12	-7	-5	0	-25	19	-27	-19	29	0	46	23	-4	1	52
median	1.66667	1	-3.66667	20.75	5.33333	-2.16667	-7	23	-10	-6.66667	-1	-10	8	8	86	-21.3333	0	-5	-8	-2	-6.33333	-17	-1.2	51.8	-5.2	-9	-2.2	-4.33333	5.5	-6	-3.5	-9.2	-9.66667	2	-7.5	-5.16667	-2.33333	-20.6667	-1	-22.5	-16.3333	24	1	13.75	17.5	-3.66667	-13.5	8.66667	14
msex80_1	-6	4	-4	6.66667	8.66667	-2.66667	0.666667	6.66667	28.6667	12.6667	6.66667	4.66667	2.66667	-1.33333	10.6667	6.66667	14.6667	-4	-2	-4	-2	-8	-10	-14	4	16	10	-2	-8	4	8	14	-8	-2	-2	-2	2	10.6667	38	58	10.6667	4.66667	-2	12	8.66667	8.66667	44.6667	6.66667	18.6667
msex80_2	-5.33333	16.6667	-4	15.3333	9.33333	-7	-0.666667	-4.66667	55.3333	-0.666667	-2.66667	11.3333	7.33333	-2.66667	-4.66667	-4.66667	-6.66667	-8	2.66667	6.66667	-1.33333	4	-13.3333	-1.33333	-5.33333	-7.33333	-3.33333	-3.33333	4.66667	-6	-3.33333	60.6667	-5.33333	0.666667	22.6667	-13.3333	-9.33333	3.33333	44	42	-0.666667	-1.33333	-7.33333	18	8.66667	-6.66667	19.3333	-2.66667	-10.6667
msex80_3	5.33333	13.3333	0.666667	7	-5	0.666667	7	-3	33	-3	1	11	-3.33333	11	1	-5	3	-5.33333	9.33333	15.3333	-0.666667	-27.3333	13.3333	-2.66667	7.33333	1.33333	-0.666667	1.33333	11.3333	-1.33333	7.33333	27.3333	-6.66667	11.3333	15.3333	-6.66667	0.666667	4.66667	38.6667	30.6667	-5	13	-2.66667	12.6667	13	8.66667	27	14.6667	3
msex80_4	4.66667	6.66667	11.3333	-3.33333	8.66667	-10.6667	0.666667	2.66667	28.6667	-11.3333	-7.33333	0.666667	5.33333	0.666667	-1.33333	-5.33333	16.6667	7.33333	8.66667	26.6667	10.6667	7.33333	2.66667	-1.33333	6.66667	8.66667	12.6667	2.66667	18.6667	-1.33333	4.66667	6.66667	12.6667	2.66667	24.6667	0.666667	4	11.3333	9.33333	11.3333	-7.33333	13.3333	0.666667	17.3333	23.3333	1.33333	24.6667	5.33333	20.6667
msex80_5	-0.666667	7.33333	0.666667	19.3333	15.3333	5.33333	3.33333	5.33333	53.3333	17.3333	11.3333	3.33333	1.33333	5.33333	9.33333	5.33333	31.3333	-1.33333	-10.6667	1.33333	-8.66667	2.66667	10.6667	-2.66667	5.33333	-0.666667	5.33333	-10.6667	17.3333	4	-10.6667	11.3333	3.33333	-12.6667	-0.666667	-2.66667	16	15.3333	102.667	74.6667	1.33333	20.6667	1.33333	22.6667	28.6667	11.3333	29.3333	17.3333	25.3333
msex80_6	4.66667	22.6667	-2.66667	17.3333	-6.66667	2.66667	-0.666667	7.33333	43.3333	7.33333	9.33333	1.33333	2.66667	-4.66667	2.66667	1.33333	15.3333	-8.66667	0.666667	16.6667	10.6667	5.33333	-11.3333	4.66667	14.6667	16.6667	-1.33333	4.66667	26.6667	6	8.66667	40.6667	2.66667	0.666667	26.6667	2.66667	-1.33333	8.66667	89.3333	61.3333	-4.66667	19.3333	4.66667	23.3333	27.3333	6.66667	25.3333	26.6667	1.33333
msex80_7	-7.33333	0.666667	8.66667	18.6667	18.6667	16	4.66667	16.6667	24.6667	2.66667	2.66667	6.66667	0	2.66667	2	2.66667	16.6667	16.6667	2.66667	4.66667	-11.3333	6.66667	-2	-1.33333	0.666667	0.666667	-3.33333	-7.33333	10.6667	-3.33333	-13.3333	24.6667	-11.3333	-5.33333	12.6667	-3.33333	2	14	54.6667	78.6667	2.66667	16	-3.33333	26.6667	22	6	22.6667	4	2.66667
msex80_8	-6	8	-5.33333	12	-6	13.3333	6	14	42	0	2	0	-2.66667	6	3.33333	-8	10	-5.33333	4	12	-2	-5.33333	2	0	0	-2	-2	-2	16	2	12	14	4	6	14	-8	7	1.33333	24.6667	34.6667	10	13.3333	4	4.66667	5.33333	13.3333	32	18.6667	14
msex80_9	2	-4	-2	5.33333	3.33333	10.6667	1.33333	9.33333	27.3333	5.33333	11.3333	10.6667	2.66667	1.33333	16.6667	-0.666667	17.3333	4	-4	12	-2	-6	2	4	-2	-4	-6	0	4	5	-4	20	5.33333	10	6	0	9.33333	4.66667	72	72	1.33333	19.3333	2	16	11.3333	10.6667	17.3333	16	27.3333
msex80_10		16	-4	22.6667	8.66667	2	8.66667	6.66667	56.6667	10.6667	2.66667	14	-4	10.6667	14	4.66667	12.6667	0	8	22	10	-4		8				4		15.3333	6		8.66667			-6			30	22	6.66667	2	2	20	0	-4	34.6667		24.6667
msex80_11			-4	20	8		8	0	44	6	-12			8		-2	-2					4																	56	30	-8	11.3333		26	19.3333		34		18
median	-0.666667	7.66667	-2.66667	15.3333	8.66667	2.33333	3.33333	6.66667	42	5.33333	2.66667	5.66667	2	2.66667	3	-0.666667	14.6667	-2.66667	2.66667	12	-1.66667	2.66667	2	-1.33333	4	0.666667	-1.33333	-1	11.3333	3	5.33333	20	3	0.666667	14	-3	2	8.66667	44	42	1.33333	13.3333	1	18	13	7.66667	27	14.6667	18
msex33_1	6	-16	-4	-2	2	2	-2	14	56	10	4	14	4	8	-4	-4	10	-6	0	8	2	-2	-10	0	4	-6	8	6	14	6.66667	6	24	-10	4	-2	-4	-8	10	8	30	4	20.6667	-4	12	-5.33333	8	22	2	12
msex33_2	-7.33333	-5.33333	2.66667	22.6667	-9.33333	-1.33333	-3.33333	0.666667	32.6667	12.6667	8.66667	-9.33333	-9.33333	8.66667	0.666667	-5.33333	4.66667	-5.33333	-11.3333	14.6667	-3.33333	-1.33333	-3.33333	2.66667	-1.33333	4.66667	-7.33333	-5.33333	6.66667	20.6667	2.66667	-9.33333	-6	0.666667	2	0	14.6667	-9.33333	10.6667	26.6667	-3.33333	8.66667	-5.33333	18.6667	30.6667	-7.33333	8.66667	26.6667	4.66667
msex33_3	-6	24	-10	4	-4	-14	0	8	28	-8	0	-14	-2	-4	-4	2	12	-8	-8	10	-14	0	-8	-12	2	14	-2	2	22	-1	-12	-14	-19.3333	4	0.666667	-11.3333	10.6667	-8	36	44	0	6.66667	-6	24	6.66667	8	26	34	2
msex33_4	-10	-11.3333	-6	18	-2	-6	2	2	38	6	4	10	-2	6	8	-6	20	-1.33333	0	-16	-6	-12	0.666667	2.66667	-4	0	-8	-12	18	-3.33333	8.66667	14.6667	8	20.6667	52	-12	-11	0	16	64	2	24.6667	-6	32	6.66667	-2	20	28	22
msex33_5	8.66667	-10.6667	-5.33333	17.3333	13.3333	5.33333	-0.666667	1.33333	31.3333	17.3333	5.33333	17.3333	-2.66667	3.33333	-2.66667	-0.666667	35.3333	-10.6667	-3.33333	30.6667	-5.33333	6.66667	3.33333	-2.66667	8.66667	-7.33333	-1.33333	-13.3333	24.6667	1.33333	9.33333	19.3333	6	-4.66667	14.6667	-9.33333	-1.33333	9.33333	40.6667	42.6667	-4.66667	12	-1.33333	42.6667	2	13.3333	17.3333	13.3333	23.3333
msex33_6	-10.6667	-20.6667	-6.66667	19.3333	5.33333	-2.66667	11.3333	5.33333	35.3333	3.33333	10	17.3333	-0.666667	3.33333	3.33333	-10.6667	23.3333	-4.66667	-4.66667	17.3333	-6.66667	-4.66667	-0.666667	-6.66667	-2.66667	-2.66667	15.3333	9.33333	11.3333	5.33333	13.3333	23.3333	-1.33333	11.3333	15.3333	-4.66667	-10.6667	3.33333	27.3333	55.3333	-2.66667	28	-10.6667	33.3333	14	21.3333	18	29.3333	16
msex33_7	-14.6667	-7	7.33333	1.33333	-4.66667	-0.666667	-6.66667	-8.66667	45.3333	1.33333	13.3333	-12.6667	-0.666667	13.3333	-0.666667	1.33333	17.3333	5	1.33333	31.3333	-16.6667	-10.6667	5	-8.66667	5.33333	11.3333	17.3333	3.33333	19.3333	36.6667	11.3333	14.6667	1.33333	-3.33333	23.3333	-10.6667	9.33333	-0.666667	21	47	-6.66667	24.6667	5.33333	39	0	5.33333	21.3333	11.3333	11.3333
msex33_8	-0.666667	-5.33333	-2.66667	18.6667	2.66667	10.6667	8.66667	8.66667	38.6667	2.66667	14.6667	2	0.666667	0.666667	4.66667	-1.33333	16.6667	4.66667	-7.33333	18.6667	7.33333	-2.66667	-0.666667	8	-2.66667	10.6667	-1.33333	-4.66667	26.6667	1	12	21.3333	-12.6667	5.33333	8.66667	-2.66667	8.66667	6.66667	40.6667	44.6667	12.6667	32.6667	-7.33333	18.6667	12.6667	2.66667	28.6667	22	16.6667
msex33_9	4	-2.66667	8	22	6	4	10	0	44	-4	14	2	2	14	16	0	14	-2.66667	-2.66667	19.3333	2	12	2	2.66667	2	0	5.33333	-6	23.3333	-6	20.6667	4	-7.33333	20	7.33333	12	5	8	41.3333	33.3333	6	24	-6.66667	31.3333	12	2	32	38	14
msex33_10		2		22	10	0	14	2	42	4	4	-9.33333	-4	20	2	0	6	8	8	34				2		8	-2		12	-5.33333	16		1.33333		-2		-8	14	30	48	-2	27.3333	-10	48	9.33333	10	26	34.6667	20
msex33_11				30.6667	-5.33333	-11.3333	-5.33333	-1.33333	32.6667	0.666667	-7.33333		-5.33333	2.66667	-9.33333	-9.33333	-13.3333							8							6		4				-1.33333	6.66667			-5.33333	8			16	-9.33333	6.66667		-3.33333
median	-6	-6.16667	-4	18.6667	2	-0.666667	0	2	38	3.33333	5.33333	2	-2	6	0.666667	-1.33333	14	-3.66667	-3	18	-5.33333	-2	-0.666667	2	2	2.33333	-1.33333	-4.66667	18.6667	1.16667	9.33333	14.6667	-1.33333	4	8	-4.66667	-1.33333	6.66667	28.6667	44.3333	-2	24	-6	31.6667	9.33333	5.33333	21.3333	27.3333	14
msex8_1	0	0	0	18	0	28	0	0	22	0	0	12	0	2	0	0	0	0	0	0	0	2	0	0	0	4	12	0	32	0	0	28	26	26	22	0	0	18	0	28	0	5.33333	0	0	17.3333	0	12	4	14
msex8_2	0	0	0	24	2	4	0	0	22	18	0	22	0	0	8	0	0	0	0	0	0	0	0	0	0	2	4	0	28	0	0	24	6	0	8	0	0	22	0	44	14	8.66667	0	6	6.66667	10	20	0	0
msex8_3	0	0	0	18	0	14	0	0	14	0	0	6	0	0	0	0	0	0	0	0	0	0	0	0	0	0	0	0	0	0	0	0	0	0	0	0	0	2	0	18	0	1.33333	0	0	5.33333	0	20	0	0
msex8_4	0	0	4	0	0	2	-2	0	22	0	0	18	0	0	0	0	0	0	0	0	4	0	0	0	0	10	4	0	20	0	0	26	6	12	12	0	0	4	0	20	0	2	0	18	6	0	20	13.3333	4
msex8_5	-2	14	2	23.3333	9.33333	21.3333	17.3333	11.3333	25.3333	13.3333	1.33333	23.3333	3.33333	-6.66667	7.33333	3.33333	-0.666667	-2	-2	-2	2	-2	-2	-2	-2	-2	-2	-2	4	-1.33333	-2	18	6	14	14	-2	-1.33333	21.3333	-2	24	11.3333	0.666667	-2	4	4.66667	17.3333	19.3333	0	1.33333
msex8_6	0	0	0	24	18	22	0	0	22	18	0	22	0	0	0	16	0	2	0	4	4	2	0	0	0	20	14	2	32	0	0	28	8	28	20	0	0	16	8	56	18	10	0	20	16	22	18	0	16
msex8_7	-6	-6	2	0	0	0	0	-4	0	0	0	0	0	0	0	0	0	4	-6	4	-4	-6	-6	-6	-6	14	8	-6	18	-2	-6	22	8	24	18	-6	-2	0	-6	66	0	0	-6	24	0	0	0	0	0
msex8_8	-4	-4	0	22	2	20	0	0	12	6	18	6	8	0	2	0	0	2	-4	0	-4	2	-2	-4	-2	14	-4	-4	24	0	-4	20	8	-2	20	-4	6	18	2	60	0	4	-4	24	0	0	18	0	0
msex8_9	-2.66667	-4.66667	11.3333	26	2	18	0	0	18	0	0	8	0	0	4	0	0	5.33333	-4.66667	11.3333	-4.66667	7.33333	-4.66667	-4.66667	-4.66667	-4.66667	9.33333	-4.66667	27.3333	3.33333	-4.66667	17.3333	21.3333	31.3333	19.3333	-2.66667	-0.666667	20	3.33333	45.3333	0	12	-4.66667	9.33333	12	10	22	2	0
msex8_10	-2	0	0	2	12	24	0	4	0			34		0	0	0	0	0	0	0	0	0	0	0	0	0	2	0	20	0	0	22	0	14	4	0	2		4	52	0		0	20	18	22	12		0
msex8_11	0	0	0	18	6	30	0	0	20					0				0	0	0	0	0	0	0	0	0	0	0	18	0	0	24	0	12	6	0	0		0	28	6		0	22	20	0
median	0	0	0	18	2	20	0	0	20	0	0	15	0	0	0	0	0	0	0	0	0	0	0	0	0	2	4	0	20	0	0	22	6	14	14	0	0	18	0	44	0	4	0	18	6.66667	0	18.6667	0	0
msex36_1	0	-2	0.666667	-9.33333	-8	32	-1.33333	10.6667	24.6667	-1.33333	-6.66667	-6.66667	-2	-2	-2	-6	2	-5.33333	2	-1.33333	-2	-8	-7.33333	-18	-2	-10	-7.33333	-6.66667	18.6667	-10	0	16.6667	-2	-1.33333	28.6667	-2	0	8.66667	14.6667	19.3333	6.66667	-2.66667	-2	18.6667	11.3333	-10.6667	-0.666667	18.6667	24
msex36_2	-0.666667	-0.666667	12.6667	2.66667	-0.666667	31.3333	-5.33333	36.6667	52.6667	0.666667	-9.33333	10.6667	-0.666667	3.33333	-0.666667	-0.666667	-0.666667	-9.33333	-0.666667	8.66667	5.33333	-0.666667	14.6667	-10.6667	-0.666667	-0.666667	-1.33333	-7.33333	42.6667	0.666667	-0.666667	24.6667	-0.666667	4.66667	-16	-0.666667	2.66667	-23.3333	112.667	56	10	-2.66667	-0.666667	48.6667	-2.66667	0	8.33333	6.66667	-11
msex36_3	-6.66667	-6.66667	2	2	15.3333	27.3333	-14	1	48	-2	2	-2	-6.66667	-2.66667	-0.666667	11.3333	-6.66667	-14	-0.666667	0	5.33333	-4.66667	-6	-26.6667	17.3333	-4.66667	-2	22	12	0	-6.66667	20	-6.66667	2	1	-6.66667	0	-14	32	14	1	-1.33333	-2.66667	30	-1.33333	-6	-2	-2	40
msex36_4	-1.33333	-9.33333	-2	-1	6.66667	10.6667	19	1	8	-27	-2.66667	9.33333	-9.33333	4.66667	6.66667	0.666667	2.66667	-5	-3.33333	15	0.666667	-5.33333	-12	0	8.66667	6.66667	3	-0.666667	-9	13	6.66667	9	18.6667	3	-15.3333	-5.33333	0	-15	115	72	-13.3333	16.6667	-7.33333	55	18.6667	0	1.5	-8	8
msex36_5	-6	-28	-13.3333	17	16	10	10.6667	-1.33333	20.6667	-1	-16.6667	0.666667	-22	-8	-12	-2	22	1	-4	-5.33333	-6	-18	-8	10.6667	10	4	1	1.33333	8	-1	14	-4	6	-5.33333	4	-14	-2	-9	59	36	-6	-4	2	6	8	0	-4	1	16
msex36_6	-0.666667	1.33333	-2	-9.33333	5.33333	4	6	0	0	-13.3333	0	-3.33333	-0.666667	-0.666667	-10.6667	9.33333	-0.666667	0.666667	9.33333	2	-2.66667	-2.66667	-15.3333	-6	11.3333	-10.6667	-3.33333	20.6667	19	-2.66667	1.33333	12.6667	-10.6667	0	-3.33333	3.33333	2	-11.3333	14.6667	34	-3.33333	12	-10.6667	18.6667	6	0	-2.5	-7.33333	14
msex36_7	-10.6667	-8.66667	-1.33333	0	-4.66667	16.6667	2.66667	0.666667	-1.33333	0	-3.33333	-4.66667	-18.6667	-10.6667	-22.6667	-12.6667	5.33333	-10	-16.6667	-3.33333	14.6667	-26.6667	0	-6	7.33333	-26.6667	4	-2	0.666667	-4	-4.66667	26	-4.66667	-5.33333	8	-6.66667	0	32	30	24	-16	18.6667	-20.6667	24	50.6667	-12	-6.66667	0	26
msex36_8	0	4.66667	-6	-3.33333	0	-4.66667	-18	-2	26	-3.33333	-4	0	0	6.66667	-3.33333	2	20.6667	12.6667	0	-8	-14	0	-1.33333	-3.33333	4	0	-11.3333	10.6667	16	-3.33333	0	4.66667	6.66667	-18	-10.6667	2	2	-3.33333	20.6667	70	-8	4	2.66667	-1.33333	20	0	-15	-3.33333	18
msex36_9	8.66667	-1.33333	24	0	-1.33333	22	8	6	10	-8	-3.33333	-12	-3.33333	-2		18.6667	2	-6	8.66667	-10	0	-1.33333	-16	-10.6667	16.6667	2.66667	-16	11.3333	12.6667	-4	2.66667	-36	4	-6	0	2.66667	0	-6	8	15.3333		10.6667	-8	60	2.66667	-6.66667	-0.666667	-2	18
msex36_10	-2			0	2.66667	6			58	-2			-2	-3.33333		0	2.66667	-14	4.66667		2.66667	-4	-2	0	0	-4		0	-2	-4.66667	2	28	-3.33333			-8	0	6		57.3333		5	-3.33333	18	2	-4.66667	-1		14
median	-1	-2	-1.33333	0	1.33333	13.6667	2.66667	1	22.6667	-2	-3.33333	-2	-2.66667	-2	-2.66667	0.333333	2.33333	-5.66667	-0.333333	-1.33333	0.333333	-4.33333	-6.66667	-6	8	-2.33333	-2	0.666667	12.3333	-3	0.666667	14.6667	-1.33333	-1.33333	0	-3.66667	0	-7.5	30	35	-4.66667	4.5	-3	21.3333	7	-2.33333	-1.5	-2	17
[truncated: 31 more columns]
