# Supplementary material for: Gene expansion in the hawkmoth Manduca sexta drives evolution of food-associated odorant receptors
Source: iScience. 2024 Nov 4;27(12):111317. doi: 10.1016/j.isci.2024.111317 (PMC11617253; doi:10.1016/j.isci.2024.111317)
Supplement: Table S7. Results of dose-response experiments from ectopically expressed MsexOR80,33,8,36 to their best ligands, related to Figure 2 [file mmc3.xlsx]

## Sheet: Table S7 (to figure 2)
MsexOR80									MsexOR33									MsexOR8									MsexOR36
(+)-linalool						n=	7		octanol						n=	7		propyl valerate						n=	7		(-)-linalool						n=	12
	Net response (spikes/s)									Net response (spikes/s)									Net response (spikes/s)									net response(spikes/s)
	fly#	10^(-7)	10^(-6)	10^(-5)	10^(-4)	10^(-3)	10^(-2)			fly#	10^(-7)	10^(-6)	10^(-5)	10^(-4)	10^(-3)	10^(-2)			fly#	10^(-7)	10^(-6)	10^(-5)	10^(-4)	10^(-3)	10^(-2)			fly#	10^(-7)	10^(-6)	10^(-5)	10^(-4)	10^(-3)	10^(-2)
	fly28	10	10	-6	6	28	52			fly25	2	2	8	12	66	38			fly25	0	0	0	16	44	50			fly33	-12.6667	-12.6667	-12.6667	-0.666667	39.3333	9.33333
	fly35	13.3333	9.33333	17.3333	-2.66667	35.3333	97.3333			fly26	6.66667	6.66667	6.66667	14.6667	50.6667	118.667			fly26	0	0	0	14	40	54			fly34	0	0	0	0	76	78
	fly36	10.6667	8.66667	0.666667	4.66667	26.6667	90.6667			fly29	-4.66667	5.33333	11.3333	1.33333	49.3333	51.3333			fly28	0	0	10	24	46	60			fly35	-14.6667	1.33333	-6.66667	-4.66667	59.3333	51.3333
	fly37	-2.66667	3.33333	-6.66667	5.33333	17.3333	95.3333			fly31	-0.666667	-2.66667	5.33333	27.3333	69.3333	103.333			fly29	0	0	10	10	46	68			fly37	-20	-16	0	0	24	16
	fly39	2	0	-12	10	44	108			fly32	8.66667	6.66667	8.66667	24.6667	52.6667	92.6667			fly30	1.33333	3.33333	23.3333	39.3333	71.3333	97.3333			fly38	-4.66667	-4.66667	3.33333	7.33333	45.3333	63.3333
	fly41	-1	-1	-3	1	5	43			fly36	8	0	2	30	46	140			fly31	-3.33333	-3.33333	8.66667	20.6667	56.6667	84.6667			fly39	7.33333	7.33333	13.3333	5.33333	33.3333	103.333
	fly43	-1.33333	2.66667	2.66667	2.66667	18.6667	78.6667			fly42	5	1	7	-1	43	113			fly33	0	0	18	36	46	70			fly40	-4.66667	-4.66667	-4.66667	-4.66667	13.3333	73.3333
																												fly41	-13	-7	-9	-3	37	45
																												fly42	-8	-8	-8	4	14	74
	median	2	3.33333	-3	4.66667	26.6667	90.6667			median	5	2	7	14.6667	50.6667	103.333			median	0	0	10	20.6667	46	68			fly43	0	0	0	0	22	58
																												fly44	-2.66667	3.33333	1.33333	-2.66667	-0.666667	9.33333
																												fly45	-2	-2	-2	8	52	30
(-)-linalool						n=	7		(+)-linalool						n=	7		nonanol						n=	7
	Net response (spikes/s)									Net response (spikes/s)									Net response (spikes/s)
	fly#	10^(-7)	10^(-6)	10^(-5)	10^(-4)	10^(-3)	10^(-2)			fly#	10^(-7)	10^(-6)	10^(-5)	10^(-4)	10^(-3)	10^(-2)			fly#	10^(-7)	10^(-6)	10^(-5)	10^(-4)	10^(-3)	10^(-2)			median	-4.66667	-3.33333	-1	0	35.1667	54.6667
	fly35	5.33333	1.33333	-10.6667	11.3333	27.3333	79.3333			fly36	-2	-2	-12	10	46	90			fly30	-0.666667	-0.666667	-0.666667	-0.666667	23.3333	79.3333
	fly36	10.6667	6.66667	2.66667	4.66667	40.6667	70.6667			fly37	-8	-6	-6	-6	40	100			fly31	-3.33333	-3.33333	-3.33333	-3.33333	6.66667	52.6667
	fly37	1.33333	5.33333	-0.666667	13.3333	39.3333	135.333			fly38	-1	-5	-1	7	3	61			fly32	0	0	0	0	28	58		(+)-linalool						n=	12
	fly38	-4	2	-4	14	26	74			fly39	0	8	2	-8	44	122			fly33	0	0	0	0	6	48			net response(spikes/s)
	fly39	-8	8	2	8	44	108			fly40	10	6	4	2	46	110			fly34	3.33333	3.33333	7.33333	-6.66667	7.33333	15.3333			fly#	10^(-7)	10^(-6)	10^(-5)	10^(-4)	10^(-3)	10^(-2)
	fly40	-12	-8	-10	2	44	102			fly41	10	8	12	8	40	82			fly35	0	0	0	-2	0	24			fly33	-12.6667	-12.6667	-12.6667	-12.6667	25.3333	53.3333
	fly43	0.666667	-3.33333	-1.33333	-3.33333	16.6667	88.6667			fly42	13	-3	13	1	35	81			fly37	-2	-2	-2	0	6	52			fly34	0	0	0	0	30	36
																												fly35	-6.66667	-12.6667	-28.6667	-2.66667	37.3333	71.3333
																												fly37	-22	-6	-16	-10	26	24
	median	0.666667	2	-1.33333	8	39.3333	88.6667			median	0	-2	2	2	40	90			median	0	0	0	-0.666667	6.66667	52			fly38	-4.66667	-4.66667	-4.66667	-4.66667	27.3333	53.3333
																												fly39	5.33333	-4.66667	-4.66667	-4.66667	17.3333	73.3333
																												fly40	-4.66667	-4.66667	-4.66667	-4.66667	5.33333	57.3333
nonanal						n=	7		decanal						n=	7		(+)-linalool						n=	7			fly41	9	7	-1	5	27	23
	Net response (spikes/s)									Net response (spikes/s)									Net response (spikes/s)									fly42	-8	-8	-8	-6	30	48
	fly#	10^(-7)	10^(-6)	10^(-5)	10^(-4)	10^(-3)	10^(-2)			fly#	10^(-7)	10^(-6)	10^(-5)	10^(-4)	10^(-3)	10^(-2)			fly#	10^(-7)	10^(-6)	10^(-5)	10^(-4)	10^(-3)	10^(-2)			fly43	0	0	0	0	18	68
	fly28	6	6	4	16	32	86			fly25	-8	6	0	12	44	26			fly23	0	0	2	0	14	34			fly44	-4.66667	-0.666667	-0.666667	1.33333	7.33333	23.3333
	fly29	-0.666667	-2.66667	3.33333	25.3333	25.3333	129.333			fly26	-3.33333	0.666667	-1.33333	4.66667	26.6667	86.6667			fly24	0	0	0	0	16	54			fly45	-2	-2	-2	10	46	34
	fly30	4.66667	-1.33333	2.66667	16.6667	28.6667	106.667			fly28	-8	4	-12	6	28	96			fly25	0	0	0	0	18	26
	fly31	-10	-14	-22	6	14	56			fly29	-4.66667	-4.66667	5.33333	9.33333	31.3333	57.3333			fly26	0	0	0	0	0	50
	fly32	-10.6667	-10.6667	-0.666667	9.33333	21.3333	59.3333			fly30	4	0	4	18	52	16			fly27	0	0	0	0	14	52			median	-4.66667	-4.66667	-4.66667	-3.66667	26.5	50.6667
	fly33	17.3333	1.33333	3.33333	33.3333	59.3333	93.3333			fly31	5.33333	9.33333	1.33333	15.3333	43.3333	119.333			fly33	0	0	0	0	18	48
	fly43	-11.3333	4.66667	0.666667	8.66667	2.66667	10.6667			fly35	12	4	4	16	40	104			fly34	-0.666667	-0.666667	-0.666667	-0.666667	-0.666667	39.3333
																											ethyl hexanoate						n=	11
																												net response(spikes/s)
	median	-0.666667	-1.33333	2.66667	16	25.3333	86			median	-3.33333	4	1.33333	12	40	86.6667			median	0	0	0	0	14	48			fly#	10^(-7)	10^(-6)	10^(-5)	10^(-4)	10^(-3)	10^(-2)
																												fly33	-12.6667	-12.6667	-12.6667	-6.66667	7.33333	41.3333
																												fly34	2	0	16	2	14	46
γ-hexalactone						n=	7		γ-hexalactone						n=	7		E2-hexenyl acetate						n=	7			fly35	1.33333	-0.666667	-4.66667	3.33333	27.3333	63.3333
	Net response (spikes/s)									Net response (spikes/s)									Net response (spikes/s)									fly37	-22	-14	-12	-6	14	22
	fly#	10^(-7)	10^(-6)	10^(-5)	10^(-4)	10^(-3)	10^(-2)			fly#	10^(-7)	10^(-6)	10^(-5)	10^(-4)	10^(-3)	10^(-2)			fly#	10^(-7)	10^(-6)	10^(-5)	10^(-4)	10^(-3)	10^(-2)			fly38	-4.66667	-4.66667	-4.66667	1.33333	19.3333	61.3333
	fly24	-3.33333	0.666667	14.6667	4.66667	8.66667	46.6667			fly26	2.66667	4.66667	2.66667	2.66667	32.6667	56.6667			fly25	0	0	0	0	0	40			fly39	-2.66667	13.3333	5.33333	17.3333	31.3333	53.3333
	fly25	-8.66667	5.33333	13.3333	9.33333	15.3333	79.3333			fly28	-2	6	4	4	22	80			fly26	0	0	0	0	0	64			fly40	-4.66667	-4.66667	-4.66667	-4.66667	15.3333	33.3333
	fly26	4	-6	6	-6	6	52			fly29	-4.66667	-2.66667	-0.666667	7.33333	31.3333	41.3333			fly30	-0.666667	-0.666667	-0.666667	1.33333	23.3333	29.3333			fly42	2	-6	-8	0	12	50
	fly27	-2	2	0	-14	-4	36			fly30	6	8	0	24	36	60			fly31	-3.33333	-3.33333	-3.33333	-3.33333	6.66667	48.6667			fly43	0	0	0	0	14	48
	fly29	3.33333	-6.66667	1.33333	5.33333	3.33333	77.3333			fly31	9.33333	-2.66667	13.3333	23.3333	45.3333	119.333			fly33	4	-8	6	0	20	48			fly46	-13.3333	-1.33333	0.666667	12.6667	22.6667	40.6667
	fly30	-5.33333	-7.33333	-1.33333	4.66667	20.6667	70.6667			fly35	10	4	10	12	30	98			fly34	-2.66667	3.33333	1.33333	1.33333	5.33333	9.33333			fly47	-2	-2	-2	12	16	28
	fly36	-5.33333	-9.33333	4.66667	-1.33333	8.66667	78.6667			fly36	6	6	8	6	32	112			fly35	0	-2	0	0	16	64
																												median	-2.66667	-2	-4.66667	1.33333	15.3333	46
	median	-3.33333	-6	4.66667	4.66667	8.66667	70.6667			median	6	4.66667	4	7.33333	32	80			median	0	-0.666667	0	0	6.66667	48
																											sulcatone						n=	11
decanal						n=	7		Z3-hexenyl propionate						n=	7		ethyl hexanoate						n=	7			net response (spikes/s)
	Net response (spikes/s)									Net response (spikes/s)									Net response (spikes/s)									fly#	10^(-7)	10^(-6)	10^(-5)	10^(-4)	10^(-3)	10^(-2)
	fly#	10^(-7)	10^(-6)	10^(-5)	10^(-4)	10^(-3)	10^(-2)			fly#	10^(-7)	10^(-6)	10^(-5)	10^(-4)	10^(-3)	10^(-2)			fly#	10^(-7)	10^(-6)	10^(-5)	10^(-4)	10^(-3)	10^(-2)			fly58	11	13	9	13	41	55
	fly24	4.66667	0.666667	8.66667	12.6667	32.6667	72.6667			fly25	0	4	10	18	38	60			fly28	0	0	0	2	16	40			fly59	-12	-6	-10	-2	24	36
	fly25	9.33333	7.33333	15.3333	5.33333	39.3333	69.3333			fly26	-3.33333	6.66667	4.66667	14.6667	28.6667	66.6667			fly29	0	0	0	2	0	48			fly60	4	-8	2	0	32	46
	fly26	0	-12	-8	-10	40	62			fly28	-6	12	-12	14	40	86			fly30	1.33333	-0.666667	-0.666667	23.3333	43.3333	33.3333			fly61	-1.33333	10.6667	0.666667	6.66667	20.6667	30.6667
	fly27	-8	-8	0	12	26	42			fly29	5.33333	-10.6667	-2.66667	15.3333	39.3333	91.3333			fly31	-3.33333	-3.33333	-3.33333	-3.33333	26.6667	58.6667			fly63	24	20	18	28	54	60
	fly29	-4.66667	-4.66667	1.33333	27.3333	55.3333	101.333			fly30	0	-4	16	30	48	52			fly32	0	0	6	24	44	60			fly64	4.66667	0.666667	12.6667	14.6667	46.6667	54.6667
	fly30	8.66667	14.6667	0.666667	14.6667	48.6667	94.6667			fly31	1.33333	9.33333	-2.66667	23.3333	35.3333	83.3333			fly33	14	0	4	16	22	32			fly65	10	0	10	6	34	46
	fly43	-5.33333	-1.33333	4.66667	-3.33333	-11.3333	52.6667			fly35	4	10	6	10	46	66			fly35	0	0	0	10	36	46			fly67	4.66667	6.66667	4.66667	14.6667	48.6667	32.6667
																												fly68	2.66667	-7.33333	4.66667	18.6667	54.6667	98.6667
																												fly69	19.3333	3.33333	11.3333	3.33333	19.3333	69.3333
	median	0	-1.33333	1.33333	12	39.3333	69.3333			median	0	6.66667	4.66667	15.3333	39.3333	66.6667			median	0	0	0	10	26.6667	46			fly70	-0.666667	-0.666667	3.33333	-0.666667	13.3333	33.3333
octanol						n=	8		E2-hexenyl acetate						n=	7		1-octen-3-ol						n=	7			median	4.66667	0.666667	4.66667	6.66667	34	46
	Net response (spikes/s)									Net response (spikes/s)									Net response (spikes/s)
	fly#	10^(-7)	10^(-6)	10^(-5)	10^(-4)	10^(-3)	10^(-2)			fly#	10^(-7)	10^(-6)	10^(-5)	10^(-4)	10^(-3)	10^(-2)			fly#	10^(-7)	10^(-6)	10^(-5)	10^(-4)	10^(-3)	10^(-2)
	fly28	4	20	16	2	30	66			fly27	2.66667	-9.33333	-9.33333	14.6667	18.6667	52.6667			fly23	0	2	2	0	20	30		β-ocimene						n=	11
	fly29	-8.66667	3.33333	7.33333	-6.66667	29.3333	67.3333			fly28	-2	2	0	12	32	80			fly24	0	0	0	0	16	34			net response(spikes/s)
	fly30	0.666667	10.6667	14.6667	4.66667	30.6667	60.6667			fly30	4	16	10	28	44	52			fly25	0	0	0	0	20	44			fly#	10^(-7)	10^(-6)	10^(-5)	10^(-4)	10^(-3)	10^(-2)
	fly32	-10.6667	-4.66667	-0.666667	5.33333	15.3333	53.3333			fly31	5.33333	1.33333	1.33333	17.3333	39.3333	93.3333			fly26	0	0	0	0	12	50			fly33	-12.6667	3.33333	-4.66667	-6.66667	21.3333	29.3333
	fly33	5.33333	3.33333	7.33333	7.33333	37.3333	71.3333			fly33	-8	2	-6	20	30	68			fly27	0	0	0	0	26	74			fly34	0	0	0	0	16	40
	fly35	3.33333	3.33333	3.33333	3.33333	3.33333	1.33333			fly34	-4	-2	12	28	60	56			fly32	0	0	0	6	28	44			fly35	-12.6667	1.33333	3.33333	-2.66667	27.3333	57.3333
	fly41	-3	1	-1	-3	3	19			fly36	-2	2	-4	18	46	66			fly33	0	0	-2	10	26	42			fly37	-14	-10	-6	0	12	10
	fly42	0	-2	-2	0	4	38																					fly38	-4.66667	-4.66667	-4.66667	9.33333	25.3333	55.3333
																												fly39	-0.666667	15.3333	15.3333	15.3333	35.3333	69.3333
										median	-2	2	0	18	39.3333	66			median	0	0	0	0	20	44			fly40	3.33333	5.33333	7.33333	-4.66667	17.3333	35.3333
	median	0.333333	3.33333	5.33333	2.66667	22.3333	57																					fly42	-2	-6	0	0	14	46
																												fly43	0	0	0	0	26	52
									nonanol						n=	7		octanol						n=	7			fly46	2.66667	6.66667	8.66667	0.666667	16.6667	44.6667
2-nonanone						n=	8			Net response (spikes/s)									Net response (spikes/s)									fly47	-4	0	12	12	16	16
	Net response (spikes/s)									fly#	10^(-7)	10^(-6)	10^(-5)	10^(-4)	10^(-3)	10^(-2)			fly#	10^(-7)	10^(-6)	10^(-5)	10^(-4)	10^(-3)	10^(-2)
	fly#	10^(-7)	10^(-6)	10^(-5)	10^(-4)	10^(-3)	10^(-2)			fly27	-9.33333	0.666667	-11.3333	-3.33333	30.6667	50.6667			fly23	0	0	0	0	10	44
	fly28	4	8	22	24	44	74			fly29	5.33333	3.33333	7.33333	7.33333	49.3333	77.3333			fly24	0	0	0	0	4	50			median	-2	0	0	0	17.3333	44.6667
	fly31	-8	-10	4	4	18	36			fly31	5.33333	-2.66667	-6.66667	3.33333	55.3333	81.3333			fly25	0	0	0	0	0	32
	fly32	-12.6667	-10.6667	-4.66667	3.33333	31.3333	55.3333			fly32	-1.33333	8.66667	4.66667	6.66667	48.6667	80.6667			fly26	0	0	0	0	0	48
	fly33	-2.66667	-2.66667	9.33333	37.3333	45.3333	61.3333			fly34	2	6	4	8	54	42			fly27	0	0	0	0	0	20		1-octen-3-ol						n=	11
	fly37	3.33333	7.33333	1.33333	9.33333	37.3333	63.3333			fly36	8	6	-16	-2	52	66			fly30	-0.666667	-0.666667	-0.666667	3.33333	25.3333	25.3333			net response (spikes/s)
	fly38	2	6	-10	2	12	56			fly38	9	1	3	3	27	59			fly32	0	0	0	10	24	78			fly#	10^(-7)	10^(-6)	10^(-5)	10^(-4)	10^(-3)	10^(-2)
	fly41	1	-3	-5	3	7	1																					fly59	-8	2	-12	-28	-2	26
	fly42	-4	-4	2	20	24	56																					fly60	0	-14	-8	-14	12	40
										median	5.33333	3.33333	3	3.33333	49.3333	66			median	0	0	0	0	4	44			fly61	2.66667	0.666667	0.666667	2.66667	-1.33333	10.6667
																												fly62	2.66667	4.66667	6.66667	12.6667	24.6667	38.6667
	median	-0.833333	-2.83333	1.66667	6.66667	27.6667	56																					fly64	0.666667	6.66667	10.6667	10.6667	22.6667	30.6667
									octanal						n=	7		2-nonanone						n=	7			fly65	-2	-4	8	10	18	46
										Net response (spikes/s)									Net response (spikes/s)									fly66	8	14	12	8	14	36
sulcatone						n=	7			fly#	10^(-7)	10^(-6)	10^(-5)	10^(-4)	10^(-3)	10^(-2)			fly#	10^(-7)	10^(-6)	10^(-5)	10^(-4)	10^(-3)	10^(-2)			fly67	6.66667	8.66667	2.66667	-1.33333	26.6667	64.6667
	Net response (spikes/s)									fly27	-5.33333	-1.33333	-9.33333	2.66667	26.6667	56.6667			fly23	0	0	0	0	16	42			fly68	8.66667	8.66667	-7.33333	16.6667	34.6667	90.6667
	fly#	10^(-7)	10^(-6)	10^(-5)	10^(-4)	10^(-3)	10^(-2)			fly29	-0.666667	-2.66667	7.33333	19.3333	47.3333	91.3333			fly24	0	0	0	0	24	42			fly69	11.3333	1.33333	13.3333	1.33333	31.3333	41.3333
	fly24	8.66667	0.666667	10.6667	20.6667	20.6667	56.6667			fly30	8	14	10	12	48	46			fly25	0	0	0	0	0	32			fly70	-0.666667	-0.666667	-0.666667	5.33333	3.33333	73.3333
	fly25	-6.66667	5.33333	-2.66667	17.3333	23.3333	53.3333			fly31	-8.66667	-0.666667	-0.666667	23.3333	53.3333	115.333			fly26	0	0	0	0	0	50
	fly26	2	0	-10	-2	10	42			fly33	-6	-10	6	24	38	40			fly27	0	0	0	0	12	22
	fly27	-10	-8	-2	0	4	34			fly35	-4	14	10	34	44	42			fly32	0	0	-6	0	4	58			median	2.66667	2	2.66667	5.33333	18	40
	fly29	-6.66667	-8.66667	-0.666667	15.3333	35.3333	71.3333			fly36	6	-6	-12	30	46	98			fly35	0	0	0	2	10	42
	fly30	6.66667	0.666667	2.66667	-5.33333	20.6667	78.6667
	fly35	5.33333	11.3333	3.33333	9.33333	17.3333	45.3333																				2-octanone						n=	12
										median	-4	-1.33333	6	23.3333	46	56.6667			median	0	0	0	0	10	42			net response(spikes/s)
																												fly#	10^(-7)	10^(-6)	10^(-5)	10^(-4)	10^(-3)	10^(-2)
	median	2	0.666667	-0.666667	9.33333	20.6667	53.3333																					fly33	-12.6667	-12.6667	-12.6667	-12.6667	9.33333	49.3333
									sulcatone						n=	7		butyl butyrate						n=	7			fly34	0	0	0	0	0	40
										Net response (spikes/s)									Net response (spikes/s)									fly35	0	-6.66667	-2.66667	3.33333	17.3333	49.3333
1-octen-3-ol						n=	7			fly#	10^(-7)	10^(-6)	10^(-5)	10^(-4)	10^(-3)	10^(-2)			fly#	10^(-7)	10^(-6)	10^(-5)	10^(-4)	10^(-3)	10^(-2)			fly37	-10	-4	-4	-10	4	30
	Net response (spikes/s)									fly25	4	4	6	12	16	58			fly23	0	0	8	12	12	20			fly38	7.33333	1.33333	-4.66667	1.33333	15.3333	47.3333
	fly#	10^(-7)	10^(-6)	10^(-5)	10^(-4)	10^(-3)	10^(-2)			fly26	4.66667	-7.33333	-3.33333	12.6667	-1.33333	38.6667			fly24	0	0	0	0	14	26			fly39	17.3333	13.3333	17.3333	15.3333	29.3333	65.3333
	fly28	16	4	8	2	12	50			fly28	-2	0	-12	14	10	36			fly25	0	0	0	0	10	36			fly40	-4.66667	5.33333	-4.66667	-4.66667	13.3333	33.3333
	fly31	-10	0	-16	-4	12	22			fly29	-6.66667	1.33333	-0.666667	15.3333	17.3333	53.3333			fly26	2	0	0	0	0	20			fly41	-11	-1	3	-1	5	19
	fly32	-18.6667	-6.66667	5.33333	-18.6667	1.33333	33.3333			fly30	10	6	6	22	24	54			fly27	0	0	4	8	16	88			fly42	-8	-8	-8	-8	2	26
	fly33	15.3333	-2.66667	5.33333	5.33333	25.3333	47.3333			fly31	5.33333	-8.66667	11.3333	5.33333	19.3333	59.3333			fly32	0	0	0	2	34	38			fly43	0	0	0	0	22	48
	fly37	5.33333	-0.666667	-2.66667	3.33333	15.3333	47.3333			fly35	6	8	12	8	24	60			fly33	0	2	8	16	32	30			fly49	-6	12	24	14	20	38
	fly38	-6	6	2	-2	-2	38																					fly50	1.33333	7.33333	11.3333	9.33333	19.3333	11.3333
	fly41	-3	-5	3	-3	3	13
										median	4.66667	1.33333	6	12.6667	17.3333	54			median	0	0	0	2	14	30
																												median	-2.33333	0	-1.33333	0	14.3333	39
	median	-3	-0.666667	3	-2	12	38
									nonanal						n=	7		nonanal						n=	7
										Net response (spikes/s)									Net response (spikes/s)								propyl valerate						n=	11
2-octanone						n=	7			fly#	10^(-7)	10^(-6)	10^(-5)	10^(-4)	10^(-3)	10^(-2)			fly#	10^(-7)	10^(-6)	10^(-5)	10^(-4)	10^(-3)	10^(-2)			net response(spikes/s)
	Net response (spikes/s)									fly25	4	8	18	44	70	36			fly23	0	0	0	0	8	2			fly#	10^(-7)	10^(-6)	10^(-5)	10^(-4)	10^(-3)	10^(-2)
	fly#	10^(-7)	10^(-6)	10^(-5)	10^(-4)	10^(-3)	10^(-2)			fly26	-5.33333	6.66667	6.66667	22.6667	40.6667	98.6667			fly24	0	0	0	0	0	16			fly44	-0.666667	3.33333	3.33333	-2.66667	3.33333	15.3333
	fly24	8.66667	2.66667	6.66667	6.66667	14.6667	34.6667			fly28	2	6	10	30	52	38			fly25	0	0	0	0	0	30			fly45	-2	14	-2	14	32	52
	fly25	-2.66667	3.33333	11.3333	9.33333	5.33333	35.3333			fly29	-0.666667	-6.66667	9.33333	37.3333	45.3333	63.3333			fly26	0	0	0	0	0	42			fly46	-11.3333	-11.3333	4.66667	8.66667	20.6667	30.6667
	fly26	-2	-8	-4	2	20	32			fly30	4	2	22	44	78	22			fly27	0	0	0	0	10	44			fly47	-2	0	-4	14	24	26
	fly27	-12	-14	-12	-8	4	30			fly31	7.33333	-0.666667	11.3333	37.3333	67.3333	75.3333			fly33	0	0	0	0	0	38			fly49	-6	0	-6	10	28	36
	fly31	-10	-10	-2	0	20	38			fly34	0	6	18	36	68	52			fly34	-0.666667	-0.666667	-0.666667	-0.666667	-0.666667	11.3333			fly50	-10.6667	1.33333	-6.66667	-2.66667	9.33333	11.3333
	fly32	-10.6667	-4.66667	7.33333	1.33333	15.3333	45.3333																					fly51	10	16	12	18	28	42
	fly39	2	-16	-10	-4	30	40																					fly52	-3.33333	0.666667	4.66667	12.6667	20.6667	38.6667
										median	2	6	11.3333	37.3333	67.3333	52			median	0	0	0	0	0	30			fly53	-21.3333	-17.3333	-11.3333	-1.33333	18.6667	28.6667
																												fly54	0	0	0	8	30	50
	median	-2.66667	-8	-2	1.33333	15.3333	35.3333																					fly57	-13	3	-17	15	27	75
																		ethyl sorbate						n=	8
									ethyl hexanoate						n=	7			Net response (spikes/s)
butyl butyrate						n=	7			Net response (spikes/s)									fly#	10^(-7)	10^(-6)	10^(-5)	10^(-4)	10^(-3)	10^(-2)			median	-3.33333	0.666667	-2	10	24	36
	Net response (spikes/s)									fly#	10^(-7)	10^(-6)	10^(-5)	10^(-4)	10^(-3)	10^(-2)			fly33	0	0	0	4	28	34
	fly#	10^(-7)	10^(-6)	10^(-5)	10^(-4)	10^(-3)	10^(-2)			fly25	0	0	2	10	18	58			fly34	-2	-2	-2	-4	6	28
	fly28	4	6	6	0	-6	36			fly26	-7.33333	-3.33333	6.66667	-5.33333	6.66667	50.6667			fly35	0	0	0	0	0	6		γ-hexalactone						n=	8
	fly31	-8	-10	-10	-12	0	34			fly27	-11.3333	2.66667	4.66667	-3.33333	18.6667	38.6667			fly36	0	0	0	0	0	22			net response (spikes/500ms)
	fly32	-6.66667	-16.6667	-10.6667	-0.666667	-12.6667	39.3333			fly29	-0.666667	5.33333	-2.66667	3.33333	29.3333	45.3333			fly37	12	16	4	64	18	74			fly#	10^(-7)	10^(-6)	10^(-5)	10^(-4)	10^(-3)	10^(-2)
	fly33	23.3333	11.3333	13.3333	9.33333	25.3333	33.3333			fly31	-4.66667	5.33333	1.33333	7.33333	23.3333	35.3333			fly38	0	0	0	10	4	8			fly59	-12	-28	-16	-6	-2	20
	fly37	1.33333	3.33333	5.33333	1.33333	17.3333	41.3333			fly32	-5.33333	2.66667	-5.33333	2.66667	4.66667	28.6667			fly39	0	0	0	0	0	26			fly61	12.6667	12.6667	18.6667	0.666667	10.6667	32.6667
	fly38	0	0	-14	2	2	18			fly34	2	2	14	0	32	40			fly40	0	0	0	0	6	36			fly64	10.6667	6.66667	2.66667	-3.33333	8.66667	26.6667
	fly41	-1	11	11	7	3	33																					fly66	-6	-6	-6	18	22	30
																												fly67	-3.33333	2.66667	10.6667	8.66667	16.6667	12.6667
										median	-4.66667	2.66667	2	2.66667	18.6667	40			median	0	0	0	0	5	27			fly68	-7.33333	-5.33333	-5.33333	6.66667	10.6667	116.667
	median	0	3.33333	5.33333	1.33333	2	34																					fly69	11.3333	11.3333	-2.66667	-10.6667	23.3333	47.3333
																												fly70	-0.666667	-0.666667	-0.666667	-0.666667	1.33333	59.3333
									Z3-hexenyl acetate						n=	7		2-octanone						n=	7
geraniol						n=	7			Net response (spikes/s)									Net response (spikes/s)
	Net response (spikes/s)									fly#	10^(-7)	10^(-6)	10^(-5)	10^(-4)	10^(-3)	10^(-2)			fly#	10^(-7)	10^(-6)	10^(-5)	10^(-4)	10^(-3)	10^(-2)			median	-2	1	-1.66667	-3.33067e-16	10.6667	31.3333
	fly#	10^(-7)	10^(-6)	10^(-5)	10^(-4)	10^(-3)	10^(-2)			fly28	2	6	12	-2	18	42			fly33	0	6	0	0	24	42
	fly24	0.666667	0.666667	-1.33333	2.66667	-1.33333	38.6667			fly30	2	0	-2	-2	22	38			fly34	3.33333	-2.66667	-2.66667	-2.66667	3.33333	5.33333
	fly25	-4.66667	9.33333	-2.66667	1.33333	13.3333	35.3333			fly31	11.3333	-6.66667	5.33333	3.33333	7.33333	35.3333			fly37	0	-2	-2	-2	20	24		butyl butyrate						n=	11
	fly26	-2	0	12	4	-6	34			fly33	-6	-2	2	-18	10	18			fly38	0	0	0	0	18	24			net response(spikes/s)
	fly27	-4	-4	-2	-6	4	32			fly34	-2	-2	8	2	22	36			fly39	0	0	0	10	12	24			fly#	10^(-7)	10^(-6)	10^(-5)	10^(-4)	10^(-3)	10^(-2)
	fly33	7.33333	1.33333	15.3333	-10.6667	29.3333	45.3333			fly36	12	2	-2	-4	26	48			fly40	0	0	0	0	14	18			fly44	-0.666667	-0.666667	-0.666667	1.33333	9.33333	11.3333
	fly35	11.3333	3.33333	3.33333	7.33333	5.33333	25.3333			fly37	-4	-2	-4	-4	22	48			fly41	0	0	0	0	14	22			fly45	0	-2	-2	10	36	32
	fly41	5	-5	-3	1	1	11																					fly46	4.66667	-7.33333	6.66667	14.6667	24.6667	44.6667
																												fly47	-2	-2	6	10	20	16
										median	2	-2	2	-2	22	38			median	0	0	0	0	14	24			fly48	-12	-18	-18	-18	0	30
	median	0.666667	0.666667	-1.33333	1.33333	4	34																					fly49	-6	-6	-6	-6	-6	34
																												fly51	12	-2	0	6	20	46
									propyl valerate						n=	7												fly52	-1.33333	-3.33333	2.66667	2.66667	16.6667	28.6667
Z3-hexenyl propionate						n=	7			Net response (spikes/s)																		fly53	-5.33333	-1.33333	-13.3333	-13.3333	4.66667	-21.3333
	Net response (spikes/s)									fly#	10^(-7)	10^(-6)	10^(-5)	10^(-4)	10^(-3)	10^(-2)												fly55	-26	-12	4	2	18	142
	fly#	10^(-7)	10^(-6)	10^(-5)	10^(-4)	10^(-3)	10^(-2)			fly25	4	-4	-4	-4	28	44												fly56	-10	10	-2	14	22	30
	fly24	0.666667	-3.33333	2.66667	10.6667	2.66667	32.6667			fly26	0.666667	-1.33333	-3.33333	4.66667	22.6667	28.6667
	fly25	-2.66667	-0.666667	7.33333	11.3333	7.33333	29.3333			fly27	6.66667	-11.3333	4.66667	-5.33333	4.66667	24.6667
	fly26	-6	-4	0	-12	-2	30			fly29	-2.66667	-0.666667	5.33333	-2.66667	11.3333	25.3333												median	-2	-2	-0.666667	2.66667	18	30
	fly27	-4	-4	-6	-6	-2	10			fly31	3.33333	-4.66667	5.33333	5.33333	9.33333	55.3333
	fly29	1.33333	-6.66667	1.33333	13.3333	41.3333	41.3333			fly32	-1.33333	-5.33333	10.6667	0.666667	10.6667	34.6667
	fly30	0.666667	10.6667	6.66667	0.666667	6.66667	22.6667			fly35	-2	8	18	0	18	64											benzyl acetone						n=	12
	fly35	3.33333	9.33333	11.3333	1.33333	7.33333	11.3333																					net response(spikes/s)
																												fly#	10^(-7)	10^(-6)	10^(-5)	10^(-4)	10^(-3)	10^(-2)
										median	0.666667	-4	5.33333	0	11.3333	34.6667												fly44	-2.66667	-0.666667	-0.666667	-0.666667	-0.666667	-0.666667
	median	0.666667	-3.33333	2.66667	1.33333	6.66667	29.3333																					fly45	2	-2	-2	16	42	40
																												fly46	-9.33333	-5.33333	8.66667	6.66667	16.6667	26.6667
																												fly47	-2	-2	18	8	20	24
																												fly49	-2	-6	-6	16	16	48
																												fly50	1.33333	-2.66667	-0.666667	1.33333	7.33333	5.33333
																												fly51	6	8	10	8	22	14
																												fly52	-3.33333	-3.33333	-3.33333	-3.33333	12.6667	30.6667
																												fly53	-25.3333	-11.3333	-23.3333	-3.33333	6.66667	16.6667
																												fly54	0	0	0	0	2	50
																												fly56	6	12	14	20	44	54
																												fly57	-13	1	5	9	15	57
																												median	-2	-2	-0.333333	7.33333	15.5	28.6667
																											2-nonanone						n=	12
																												net response (spikes/s)
																												fly#	10^(-7)	10^(-6)	10^(-5)	10^(-4)	10^(-3)	10^(-2)
																												fly58	3	9	1	1	1	7
																												fly59	0	0	-18	6	-6	6
																												fly60	-14	8	-12	22	14	32
																												fly61	8.66667	0.666667	-1.33333	-1.33333	2.66667	18.6667
																												fly62	4.66667	-3.33333	4.66667	6.66667	16.6667	26.6667
																												fly64	4.66667	4.66667	2.66667	14.6667	26.6667	40.6667
																												fly65	12	8	18	12	22	30
																												fly66	-6	2	-6	-6	-6	14
																												fly67	6.66667	8.66667	4.66667	10.6667	12.6667	24.6667
																												fly68	-1.33333	-5.33333	-7.33333	6.66667	30.6667	54.6667
																												fly69	5.33333	-8.66667	3.33333	15.3333	21.3333	41.3333
																												fly70	-0.666667	-0.666667	-4.66667	-0.666667	15.3333	31.3333
																												median	3.83333	1.33333	-0.166667	6.66667	14.6667	28.3333
																											benzyl acetate						n=	11
																												net response(spikes/s)
																												fly#	10^(-7)	10^(-6)	10^(-5)	10^(-4)	10^(-3)	10^(-2)
																												fly44	1.33333	3.33333	3.33333	3.33333	3.33333	11.3333
																												fly45	2	-2	4	12	20	38
																												fly46	4.66667	4.66667	2.66667	-5.33333	4.66667	18.6667
																												fly47	-2	0	12	4	12	28
																												fly49	-6	-6	-6	-6	-2	28
																												fly50	-6.66667	-6.66667	-2.66667	-0.666667	7.33333	3.33333
																												fly51	-4	-4	2	4	16	16
																												fly52	-3.33333	-3.33333	-3.33333	-3.33333	10.6667	24.6667
																												fly53	-5.33333	-3.33333	0.666667	4.66667	14.6667	0.666667
																												fly55	-16	0	6	-10	-2	2
																												fly57	-17	-3	-1	3	15	45
																												median	-4	-3	2	3	10.6667	18.6667
